# Supplementary material for: Rapid Cold Fixation of Mouse Colon (Col’RFix) Enables High-Resolution Mass Spectrometry Imaging
Source: Anal Chem. 2026 Apr 13;98(16):11652–61. doi: 10.1021/acs.analchem.5c04968 (PMC13130168; doi:10.1021/acs.analchem.5c04968)
Supplement: Supplementary file 2 [file ac5c04968_si_002.xlsx]

## Sheet: Skov et al. 2026
Supporting Information Table S1 (Mouse 2)
Note: Measured m/z values reported in this table may differ slightly at the decimal level from those shown in the figures. This reflects minor variations in peak centroiding between individual technical replicates from which representative ion density maps were generated.
m/z measured	Δm/z [ppm]	Adduct	MALDI-MSI Annotation	MSI Ion Mode	MALDI Mode	Matrix	Molecular Formula	AQ Score
253.218	2.951	[M-H]-	C16H30O2	neg	MALDI	1,5-DAN	C16H30O2	20000+
255.233	1.803	[M-H]-	C16H32O2	neg	MALDI	1,5-DAN	C16H32O2	20000+
277.218	1.744	[M-H]-	C18H30O2	neg	MALDI	1,5-DAN	C18H30O2	20000+
279.233	2.036	[M-H]-	C18H32O2	neg	MALDI	1,5-DAN	C18H32O2	20000+
281.248	-0.564	[M-H]-	C18H34O2	neg	MALDI	1,5-DAN	C18H34O2	20000+
283.264	0.701	[M-H]-	C18H36O2	neg	MALDI	1,5-DAN	C18H36O2	20000+
301.218	1.447	[M-H]-	C20H30O2	neg	MALDI	1,5-DAN	C20H30O2	20000+
303.234	2.053	[M-H]-	C20H32O2	neg	MALDI	1,5-DAN	C20H32O2	20000+
305.248	-0.655	[M-H]-	C20H34O2	neg	MALDI	1,5-DAN	C20H34O2	20000+
307.265	2.741	[M-H]-	C20H36O2	neg	MALDI	1,5-DAN	C20H36O2	20000+
327.233	1.034	[M-H]-	C22H32O2	neg	MALDI	1,5-DAN	C22H32O2	20000+
329.249	0.245	[M-H]-	C22H34O2	neg	MALDI	1,5-DAN	C22H34O2	20000+
331.264	-0.565	[M-H]-	C22H36O2	neg	MALDI	1,5-DAN	C22H36O2	20000+
800.688	-1.145	[M+K]+	Cer d49:2;O	pos	MALDI-2	2,5-DHB	C49H95NO4	20000
832.749	-3.951	[M+K]+	Cer d51:0;O	pos	MALDI-2	2,5-DHB	C51H103NO4	20000
830.736	-0.547	[M+K]+	Cer d51:1;O	pos	MALDI-2	2,5-DHB	C51H101NO4	20000+
858.766	-1.495	[M+K]+	Cer d53:1;O	pos	MALDI-2	2,5-DHB	C53H105NO4	20000
762.644	9.361	[M+K]+	Cer t45:1	pos	MALDI-2	2,5-DHB	C45H89NO5	10000
1147.78	0.079	[M-H]-	GA2 d40:1	neg	MALDI	2,5-DHAP	C60H112N2O18	20000+
1175.81	-1.126	[M-H]-	GA2 d42:1	neg	MALDI	2,5-DHAP	C62H116N2O18	20000+
1495.96	0.379	[M-H]-	GM2 d44:0	neg	MALDI	2,5-DHAP	C76H140N2O26	20000+
1151.71	1.253	[M-H]-	GM3 d34:1	neg	MALDI	2,5-DHAP	C57H104N2O21	20000+
1235.8	1.977	[M-H]-	GM3 d40:1	neg	MALDI	2,5-DHAP	C63H116N2O21	20000+
1263.83	-2.359	[M-H]-	GM3 d42:1	neg	MALDI	2,5-DHAP	C65H120N2O21	20000+
1261.81	-1.21	[M-H]-	GM3 d42:2	neg	MALDI	2,5-DHAP	C65H118N2O21	20000+
673.481	-1.052	[M-H]-	PA 34:1	neg	MALDI	2,5-DHAP	C37H71O8P	20000+
671.465	-1.177	[M-H]-	PA 34:2	neg	MALDI	2,5-DHAP	C37H69O8P	20000+
701.511	-2.258	[M-H]-	PA 36:1	neg	MALDI	2,5-DHAP	C39H75O8P	20000+
699.497	0.175	[M-H]-	PA 36:2	neg/pos	MALDI/MALDI-2	2,5-DHAP/2.5-DHB	C39H73O8P	20000+
697.482	0.911	[M-H]-	PA 36:3	neg/pos	MALDI/MALDI-2	2,5-DHAP/2.5-DHB	C39H71O8P	20000+
727.526	-3.794	[M-H]-	PA 38:2	neg	MALDI	2,5-DHAP	C41H77O8P	20000+
725.511	-1.898	[M-H]-	PA 38:3	neg/pos	MALDI/MALDI-2	2,5-DHAP/2.5-DHB	C41H75O8P	20000+
723.497	0.216	[M-H]-	PA 38:4	neg/pos	MALDI/MALDI-2	2,5-DHAP/2.5-DHB	C41H73O8P	20000+
721.481	0.092	[M-H]-	PA 38:5	neg/pos	MALDI/MALDI-2	2,5-DHAP/2.5-DHB	C41H71O8P	20000+
719.468	2.773	[M-H]-	PA 38:6	neg/pos	MALDI/MALDI-2	2,5-DHAP/2.5-DHB	C41H69O8P	20000+
751.527	-2.324	[M-H]-	PA 40:4	neg	MALDI	2,5-DHAP	C43H77O8P	20000+
749.513	0.853	[M-H]-	PA 40:5	neg	MALDI	2,5-DHAP	C43H75O8P	20000+
747.498	1.261	[M-H]-	PA 40:6	neg/pos	MALDI/MALDI-2	2,5-DHAP/2.5-DHB	C43H73O8P	20000+
745.482	1.441	[M-H]-	PA 40:7	neg/pos	MALDI/MALDI-2	2,5-DHAP/2.5-DHB	C43H71O8P	20000+
733.61	-1.47	[M+H]+	PA O-39:0	pos	MALDI-2	2,5-DHB	C42H85O7P	20000+
730.538	0.431	[M+H]+	PC 32:2	pos	MALDI-2	2,5-DHB	C40H76NO8P	20000+
728.525	3.377	[M+H]+	PC 32:3	pos	MALDI-2	2,5-DHB	C40H74NO8P	20000+
798.541	0.532	[M+K]+	PC 34:1/PE 37:1	pos	MALDI-2	2,5-DHB	C42H82NO8P	20000+
780.552	1.252	[M+Na]+	PC 34:2/PE 37:2	pos	MALDI-2	2,5-DHB	C42H80NO8P	20000+
756.554	0.712	[M+H]+	PC 34:3/PE 37:3	pos	MALDI-2	2,5-DHB	C42H78NO8P	20000+
770.571	2.06	[M+H]+	PC 35:3/PE 38:3	pos	MALDI-2	2,5-DHB	C43H80NO8P	20000+
768.555	1.282	[M+H]+	PC 35:4/PE 38:4	pos	MALDI-2	2,5-DHB	C43H78NO8P	20000+
766.54	2.382	[M+H]+	PC 35:5/PE 38:5	pos	MALDI-2	2,5-DHB	C43H76NO8P	20000+
824.557	0.973	[M+K]+	PC 36:2/PE 39:2	pos	MALDI-2	2,5-DHB	C44H84NO8P	20000+
822.542	0.993	[M+K]+	PC 36:3/PE 39:3	pos	MALDI-2	2,5-DHB	C44H82NO8P	20000+
782.569	-0.837	[M+H]+	PC 36:4/PE 39:4	pos	MALDI-2	2,5-DHB	C44H80NO8P	20000+
798.601	0.687	[M+H]+	PC 37:3/PE 40:3	pos	MALDI-2	2,5-DHB	C45H84NO8P	20000+
814.632	0.268	[M+H]+	PC 38:2/PE 41:2	pos	MALDI-2	2,5-DHB	C46H88NO8P	20000+
850.57	-2.619	[M+K]+	PC 38:3/PE 41:3	pos	MALDI-2	2,5-DHB	C46H86NO8P	20000+
848.557	-0.048	[M+K]+	PC 38:4/PE 41:4	pos	MALDI-2	2,5-DHB	C46H84NO8P	20000+
808.586	0.882	[M+H]+	PC 38:5/PE 41:5	pos	MALDI-2	2,5-DHB	C46H82NO8P	20000+
806.571	1.807	[M+H]+	PC 38:6/PE 41:6	pos	MALDI-2	2,5-DHB	C46H80NO8P	20000+
804.553	-1.022	[M+H]+	PC 38:7/PE 41:7	pos	MALDI-2	2,5-DHB	C46H78NO8P	20000+
826.634	2.122	[M+H]+	PC 39:3/PE 42:3	pos	MALDI-2	2,5-DHB	C47H88NO8P	20000+
832.586	1.353	[M+H]+	PC 40:7/PE 43:7	pos	MALDI-2	2,5-DHB	C48H82NO8P	20000+
910.728	4.84	[M+Na]+	PC 41:0/PE 44:0	pos	MALDI-2	2,5-DHB	C51H102NO8P	10000+
854.663	-0.876	[M+H]+	PC 41:3/PE 44:3	pos	MALDI-2	2,5-DHB	C49H92NO8P	20000+
852.648	0.325	[M+H]+	PC 41:4/PE 44:4	pos	MALDI-2	2,5-DHB	C49H90NO8P	20000+
908.711	3.035	[M+Na]+	PC 43:1/PE 46:1	pos	MALDI-2	2,5-DHB	C51H100NO8P	20000+
914.758	0.494	[M+H]+	PC 45:1/PE 48:1	pos	MALDI-2	2,5-DHB	C53H104NO8P	20000+
934.729	5.898	[M+Na]+	PC 45:2/PE 48:2	pos	MALDI-2	2,5-DHB	C53H102NO8P	10000
922.735	9.44	[M+H]+	PC 46:4/PE 49:4	pos	MALDI-2	2,5-DHB	C54H100NO8P	10000+
980.808	6.28	[M+Na]+	PC 48:0/PE 51:0	pos	MALDI-2	2,5-DHB	C56H112NO8P	10000+
704.559	-0.002	[M+H]+	PC P-31:0/O-31:1/PE P-34:0/PE O-34:1	pos	MALDI-2	2,5-DHB	C39H78NO7P	20000+
702.543	-0.031	[M+H]+	PC P-31:1/PE P-34:1	pos	MALDI-2	2,5-DHB	C39H76NO7P	20000+
728.561	3.434	[M+H]+	PC P-33:2/PE P-36:2	pos	MALDI-2	2,5-DHB	C41H78NO7P	20000+
988.775	1.989	[M+H]+	PE-N[FA] 54:6	pos	MALDI-2	2,5-DHB	C59H106NO8P	20000+
1016.81	1.798	[M+H]+	PE-N[FA] 56:6	pos	MALDI-2	2,5-DHB	C61H110NO8P	20000+
747.517	-2.005	[M-H]-	PG 34:1	neg	MALDI	2,5-DHAP	C40H77O10P	20000+
745.503	0.599	[M-H]-	PG 34:2	neg	MALDI	2,5-DHAP	C40H75O10P	20000+
773.534	-0.352	[M-H]-	PG 36:2	neg	MALDI	2,5-DHAP	C42H79O10P	20000+
771.519	1.323	[M-H]-	PG 36:3	neg	MALDI	2,5-DHAP	C42H77O10P	20000+
819.518	-0.143	[M-H]-	PG 40:7	neg	MALDI	2,5-DHAP	C46H77O10P	20000+
847.551	2.152	[M-H]-	PG 42:7	neg	MALDI	2,5-DHAP	C48H81O10P	20000+
873.566	1.124	[M-H]-	PG 44:8	neg	MALDI	2,5-DHAP	C50H83O10P	20000+
899.648	-3.358	[M-H]-	PGP-Me	neg	MALDI	2,5-DHAP	C47H98O11P2	20000
809.518	-0.754	[M-H]-	PI 32:0	neg	MALDI	2,5-DHAP	C41H79O13P	20000+
807.505	2.293	[M-H]-	PI 32:1	neg	MALDI	2,5-DHAP	C41H77O13P	20000+
837.544	-6.917	[M-H]-	PI 34:0	neg	MALDI	2,5-DHAP	C43H83O13P	10000+
835.532	-2.408	[M-H]-	PI 34:1	neg	MALDI	2,5-DHAP	C43H81O13P	20000+
833.519	0.42	[M-H]-	PI 34:2	neg	MALDI	2,5-DHAP	C43H79O13P	20000+
863.56	-5.941	[M-H]-	PI 36:1	neg	MALDI	2,5-DHAP	C45H85O13P	10000+
861.548	-1.606	[M-H]-	PI 36:2	neg	MALDI	2,5-DHAP	C45H83O13P	20000+
859.533	-1.797	[M-H]-	PI 36:3	neg	MALDI	2,5-DHAP	C45H81O13P	20000+
857.519	1.01	[M-H]-	PI 36:4	neg	MALDI	2,5-DHAP	C45H79O13P	20000+
855.502	-0.657	[M-H]-	PI 36:5	neg	MALDI	2,5-DHAP	C45H77O13P	20000+
889.573	-9.484	[M-H]-	PI 38:2	neg	MALDI	2,5-DHAP	C47H87O13P	10000+
887.562	-3.567	[M-H]-	PI 38:3	neg	MALDI	2,5-DHAP	C47H85O13P	20000+
885.55	0.008	[M-H]-	PI 38:4	neg	MALDI	2,5-DHAP	C47H83O13P	20000+
883.533	-1.237	[M-H]-	PI 38:5	neg	MALDI	2,5-DHAP	C47H81O13P	20000+
881.519	0.223	[M-H]-	PI 38:6	neg	MALDI	2,5-DHAP	C47H79O13P	20000+
915.592	-4.899	[M-H]-	PI 40:3	neg	MALDI	2,5-DHAP	C49H89O13P	10000+
913.58	-1.008	[M-H]-	PI 40:4	neg	MALDI	2,5-DHAP	C49H87O13P	20000+
911.563	-2.248	[M-H]-	PI 40:5	neg	MALDI	2,5-DHAP	C49H85O13P	20000+
909.549	-1.1	[M-H]-	PI 40:6	neg	MALDI	2,5-DHAP	C49H83O13P	20000+
907.532	-2.54	[M-H]-	PI 40:7	neg	MALDI	2,5-DHAP	C49H81O13P	20000+
953.516	-2.764	[M-H]-	PI 44:12	neg	MALDI	2,5-DHAP	C53H79O13P	20000
936.687	-4.839	[M-H]-	PI-Cer t44:0/PI-Cer d44:0;O2	neg	MALDI	2,5-DHAP	C50H100NO12P	10000+
964.723	0.768	[M-H]-	PI-Cer t46:0/PI-Cer d46:0;O2	neg	MALDI	2,5-DHAP	C52H104NO12P	20000+
997.489	6.411	[M-H]-	PIP2 34:0	neg	MALDI	2,5-DHAP	C43H85O19P3	10000+
664.42	0.584	[M-H]-	PS 27:0	neg	MALDI	2,5-DHAP	C33H64NO10P	20000+
786.53	1.826	[M-H]-	PS 36:2	neg	MALDI	2,5-DHAP	C42H78NO10P	20000+
782.498	0.447	[M-H]-	PS 36:4	neg	MALDI	2,5-DHAP	C42H74NO10P	20000+
812.539	-7.008	[M-H]-	PS 38:3	neg	MALDI	2,5-DHAP	C44H80NO10P	10000+
810.528	-0.757	[M-H]-	PS 38:4	neg	MALDI	2,5-DHAP	C44H78NO10P	20000+
808.513	-0.823	[M-H]-	PS 38:5	neg	MALDI	2,5-DHAP	C44H76NO10P	20000+
806.498	0.327	[M-H]-	PS 38:6	neg	MALDI	2,5-DHAP	C44H74NO10P	20000+
820.52	8.66	[M-H]-	PS 39:6	neg	MALDI	2,5-DHAP	C45H76NO10P	10000+
838.56	-0.193	[M-H]-	PS 40:4	neg	MALDI	2,5-DHAP	C46H82NO10P	20000+
836.54	-6.092	[M-H]-	PS 40:5	neg	MALDI	2,5-DHAP	C46H80NO10P	10000+
834.526	-3.685	[M-H]-	PS 40:6	neg	MALDI	2,5-DHAP	C46H78NO10P	20000+
832.511	-2.944	[M-H]-	PS 40:7	neg	MALDI	2,5-DHAP	C46H76NO10P	20000+
862.553	-8.813	[M-H]-	PS 42:6	neg	MALDI	2,5-DHAP	C48H82NO10P	10000+
858.521	-9.204	[M-H]-	PS 42:8	neg	MALDI	2,5-DHAP	C48H78NO10P	10000+
856.508	-6.144	[M-H]-	PS 42:9	neg	MALDI	2,5-DHAP	C48H76NO10P	10000+
882.522	-7.946	[M-H]-	PS 44:10	neg	MALDI	2,5-DHAP	C50H78NO10P	10000+
886.553	-7.949	[M-H]-	PS 44:8	neg	MALDI	2,5-DHAP	C50H82NO10P	10000+
757.559	-3.591	[M+K]+	SM d35:0	pos	MALDI-2	2,5-DHB	C40H83N2O6P	20000
769.561	-1.972	[M+K]+	SM d36:1	pos	MALDI-2	2,5-DHB	C41H83N2O6P	20000+
783.575	-3.394	[M+K]+	SM d37:1	pos	MALDI-2	2,5-DHB	C42H85N2O6P	20000+
855.667	-4.888	[M+K]+	SM d42:0	pos	MALDI-2	2,5-DHB	C47H97N2O6P	10000+
853.655	-1.472	[M+K]+	SM d42:1	pos	MALDI-2	2,5-DHB	C47H95N2O6P	20000+
