# Supplementary material for: Rapid Cold Fixation of Mouse Colon (Col’RFix) Enables High-Resolution Mass Spectrometry Imaging
Source: Anal Chem. 2026 Apr 13;98(16):11652–61. doi: 10.1021/acs.analchem.5c04968 (PMC13130168; doi:10.1021/acs.analchem.5c04968)
Supplement: Supplementary file 3 [file ac5c04968_si_003.xlsx]

## Sheet: Skov et al. 2026
Supporting Information Table S2 (Mouse 1)									thr: threshold
Note: Measured m/z values reported in this table may differ slightly at the decimal level from those shown in the figures. This reflects minor variations in peak centroiding between individual technical replicates from which representative ion density maps were generated.
m/z measured	Δm/z [ppm]	Adduct	MALDI-MSI Annotation	MSI Ion Mode	MALDI Mode	Matrix	Molecular Formula	AQ Score	In both fixed and unfixed
253.217	-2.864	[M-H]-	C16H30O2	neg	MALDI	1,5-DAN	C16H30O2	20000+	X
255.232	-2.375	[M-H]-	C16H32O2	neg	MALDI	1,5-DAN	C16H32O2	20000+	X
279.232	-2.571	[M-H]-	C18H32O2	neg	MALDI	1,5-DAN	C18H32O2	20000+	X
281.248	-2.189	[M-H]-	C18H34O2	neg	MALDI	1,5-DAN	C18H34O2	20200+	X
283.264	-2.691	[M-H]-	C18H36O2	neg	MALDI	1,5-DAN	C18H36O2	20200+	X
303.232	-2.155	[M-H]-	C20H32O2	neg	MALDI	1,5-DAN	C20H32O2	20200+	X
327.232	-2.502	[M-H]-	C22H32O2	neg	MALDI	1,5-DAN	C22H32O2	20200+	X
538.523	5.991	[M+H]+	Cer d34:1	pos	MALDI-2	2,5-DHB	C34H67NO3	10200+	X
646.518	0.777	[M+K]+	Cer d38:2;O	pos	MALDI-2	2,5-DHB	C38H73NO4	20100+	X
644.504	3.848	[M+K]+	Cer d38:3;O	pos	MALDI-2	2,5-DHB	C38H71NO4	20100	X
832.75	-2.382	[M+K]+	Cer d51:0;O	pos	MALDI-2	2,5-DHB	C51H103NO4	20100	X (below thr in unfixed)
830.734	-2.614	[M+K]+	Cer d51:1;O	pos	MALDI-2	2,5-DHB	C51H101NO4	20100+	X (below thr in unfixed)
858.764	-3.85	[M+K]+	Cer d53:1;O	pos	MALDI-2	2,5-DHB	C53H105NO4	20100	X
872.776	-8.043	[M+K]+	Cer d54:1;O	pos	MALDI-2	2,5-DHB	C54H107NO4	10100	X (below thr in unfixed)
630.621	8.548	[M+Na]+	Cer m40:0	pos	MALDI-2	2,5-DHB	C40H81NO2	10100	X (below thr in unfixed)
1179.74	2.924	[M-H]-	GM3 d36:1 (NANA)	neg	MALDI	2,5-DHAP	C59H108N2O21	20100+	X
1207.77	3.652	[M-H]-	GM3 d38:1 (NANA)	neg	MALDI	2,5-DHAP	C61H112N2O21	20100+	X
1261.82	3.231	[M-H]-	GM3 d42:2 (NANA)	neg	MALDI	2,5-DHAP	C65H118N2O21	20100+	X
1223.77	2.665	[M-H]-	GM3 d38:1 (NGNA)	neg	MALDI	2,5-DHAP	C61H112N2O22	20100	X
1279.83	2.376	[M-H]-	GM3 d42:0 (NGNA)	neg	MALDI	2,5-DHAP	C65H120N2O22	20100	X
1277.81	3.325	[M-H]-	GM3 d42:2 (NGNA)	neg	MALDI	2,5-DHAP	C65H118N2O22	20100	X
713.455	4.161	[M+K]+	PA 34:1	pos	MALDI-2	2,5-DHB	C37H71O8P	20100+	X (below thr in fixed)
673.484	4.335	[M-H]-	PA 34:1	neg	MALDI	2,5-DHAP	C37H71O8P	20100+
711.441	7.007	[M+K]+	PA 34:2	pos	MALDI-2	2,5-DHB	C37H69O8P	10100+	X
741.485	1.995	[M+K]+	PA 36:1	pos	MALDI-2	2,5-DHB	C39H75O8P	20100+	X (below thr in fixed)
701.516	1.14	[M-H]-	PA 36:1	neg	MALDI	2,5-DHAP	C39H75O8P	20100+
739.469	3.044	[M+K]+	PA 36:2	pos	MALDI-2	2,5-DHB	C39H73O8P	20100+	X
699.5	4.415	[M-H]-	PA 36:2	neg	MALDI	2,5-DHAP	C39H73O8P	20100+	X
737.452	2.247	[M+K]+	PA 36:3	pos	MALDI-2	2,5-DHB	C39H71O8P	20100+	X
765.481	-2.189	[M+K]+	PA 38:3	pos	MALDI-2	2,5-DHB	C41H75O8P	20100+	X
725.516	4.579	[M-H]-	PA 38:3	neg	MALDI	2,5-DHAP	C41H75O8P	20100+	X
723.496	0.165	[M+H]+	PA 38:5	pos	MALDI-2	2,5-DHB	C41H71O8P	20100+	X
761.453	1.315	[M+K]+	PA 38:5	pos	MALDI-2	2,5-DHB	C41H71O8P	20100+	X
751.528	1.552	[M+H]+	PA 40:5	pos	MALDI-2	2,5-DHB	C43H75O8P	20100+	X
747.5	3.691	[M-H]-	PA 40:6	neg	MALDI	2,5-DHAP	C43H73O8P	20100+	X (below thr in unfixed)
839.592	-0.726	[M+K]+	PA 43:1	pos	MALDI-2	2,5-DHB	C46H89O8P	20100+	X (below thr in unfixed)
791.564	6.727	[M+H]+	PA 43:6	pos	MALDI-2	2,5-DHB	C46H79O8P	10100+	X
789.55	7.998	[M-H]-	PA 43:6	neg	MALDI	2,5-DHAP	C46H79O8P	10100+	X
633.488	4.612	[M+H]+	PA O-32:1	pos	MALDI-2	2,5-DHB	C35H69O7P	20200+	X (below thr in fixed)
797.643	4.576	[M+Na]+	PA O-42:0	pos	MALDI-2	2,5-DHB	C45H91O7P	20100	X (below thr in fixed)
631.473	5.461	[M+H]+	PA P-32:1	pos	MALDI-2	2,5-DHB	C35H67O7P	10100+	X (below thr in fixed)
756.628	1.269	[M+H]+	PC 2P-36:1/PE 2P-39:1	pos	MALDI-2	2,5-DHB	C44H86NO6P	20100+	X
754.612	1.938	[M+H]+	PC 2P-36:2/PE 2P-39:2	pos	MALDI-2	2,5-DHB	C44H84NO6P	20100+	X
742.539	4.563	[M+Na]+	PC 31:0/PE 34:0	pos	MALDI-2	2,5-DHB	C39H78NO8P	20100+	X
718.54	3.357	[M+H]+	PC 31:1/PE 34:1	pos	MALDI-2	2,5-DHB	C39H76NO8P	20100+	X
734.574	6.328	[M+H]+	PC 32:0/PE 35:0	pos	MALDI-2	2,5-DHB	C40H80NO8P	10200+	X
756.554	3.919	[M+Na]+	PC 32:0/PE 35:0	pos	MALDI-2	2,5-DHB	C40H80NO8P	20100+	X
772.526	1.04	[M+K]+	PC 32:0/PE 35:0	pos	MALDI-2	2,5-DHB	C40H80NO8P	20100+	X
732.557	3.912	[M+H]+	PC 32:1/PE 35:1	pos	MALDI-2	2,5-DHB	C40H78NO8P	20100+	X
730.54	2.389	[M+H]+	PC 32:2/PE 35:2	pos	MALDI-2	2,5-DHB	C40H76NO8P	20100+	X
728.525	2.872	[M+H]+	PC 32:3/PE 35:3	pos	MALDI-2	2,5-DHB	C40H74NO8P	20100+	X
746.571	1.936	[M+H]+	PC 33:1/PE 36:1	pos	MALDI-2	2,5-DHB	C41H80NO8P	20200+	X
784.526	1.261	[M+K]+	PC 33:1/PE 36:1	pos	MALDI-2	2,5-DHB	C41H80NO8P	20100+	X
744.555	2.14	[M+H]+	PC 33:2/PE 36:2	pos	MALDI-2	2,5-DHB	C41H78NO8P	20100+	X
766.539	4.837	[M+Na]+	PC 33:2/PE 36:2	pos	MALDI-2	2,5-DHB	C41H78NO8P	20100+	X
782.511	1.209	[M+K]+	PC 33:2/PE 36:2	pos	MALDI-2	2,5-DHB	C41H78NO8P	20100+	X
740.525	3.593	[M+H]+	PC 33:4/PE 36:4	pos	MALDI-2	2,5-DHB	C41H74NO8P	20100+	X
784.585	3.388	[M+Na]+	PC 34:0/PE 37:0	pos	MALDI-2	2,5-DHB	C42H84NO8P	20100+	X
762.604	4.429	[M+H]+	PC 34:0/PE 37:0	pos	MALDI-2	2,5-DHB	C42H84NO8P	20100+	X
760.587	2.934	[M+H]+	PC 34:1/PE 37:1	pos	MALDI-2	2,5-DHB	C42H82NO8P	20100+	X
798.542	1.213	[M+K]+	PC 34:1/PE 37:1	pos	MALDI-2	2,5-DHB	C42H82NO8P	20100+	X
758.57	1.002	[M+H]+	PC 34:2/PE 37:2	pos	MALDI-2	2,5-DHB	C42H80NO8P	20100+	X
780.554	3.539	[M+Na]+	PC 34:2/PE 37:2	pos	MALDI-2	2,5-DHB	C42H80NO8P	20100+	X
756.556	2.254	[M+H]+	PC 34:3/PE 37:3	pos	MALDI-2	2,5-DHB	C42H78NO8P	20100+	X
812.557	0.2	[M+K]+	PC 35:1/PE 38:1	pos	MALDI-2	2,5-DHB	C43H84NO8P	20100+	X
810.541	0.213	[M+K]+	PC 35:2/PE 38:2	pos	MALDI-2	2,5-DHB	C43H82NO8P	20100+	X
794.57	3.785	[M+Na]+	PC 35:2/PE 38:2	pos	MALDI-2	2,5-DHB	C43H82NO8P	20100+	X
770.57	0.661	[M+H]+	PC 35:3/PE 38:3	pos	MALDI-2	2,5-DHB	C43H80NO8P	20100+	X
808.526	0.64	[M+K]+	PC 35:3/PE 38:3	pos	MALDI-2	2,5-DHB	C43H80NO8P	20100+	X
768.555	1.456	[M+H]+	PC 35:4/PE 38:4	pos	MALDI-2	2,5-DHB	C43H78NO8P	20100+	X
806.511	1.43	[M+K]+	PC 35:4/PE 38:4	pos	MALDI-2	2,5-DHB	C43H78NO8P	20100+	X
766.54	2.068	[M+H]+	PC 35:5/PE 38:5	pos	MALDI-2	2,5-DHB	C43H76NO8P	20100+	X (below thr in fixed)
788.618	1.568	[M+H]+	PC 36:1/PE 39:1	pos	MALDI-2	2,5-DHB	C44H86NO8P	20100+	X
808.584	2.061	[M+Na]+	PC 36:2/PE 39:2	pos	MALDI-2	2,5-DHB	C44H84NO8P	20100+	X
786.601	0.039	[M+H]+	PC 36:2/PE 39:2	pos	MALDI-2	2,5-DHB	C44H84NO8P	20100+	X
806.569	2.101	[M+Na]+	PC 36:3/PE 39:3	pos	MALDI-2	2,5-DHB	C44H82NO8P	20100+	X
782.569	-0.809	[M+H]+	PC 36:4/PE 39:4	pos	MALDI-2	2,5-DHB	C44H80NO8P	20100+	X
804.553	2.536	[M+Na]+	PC 36:4/PE 39:4	pos	MALDI-2	2,5-DHB	C44H80NO8P	20100+	X
820.526	1.171	[M+K]+	PC 36:4/PE 39:4	pos	MALDI-2	2,5-DHB	C44H80NO8P	20100+	X
796.586	0.828	[M+H]+	PC 37:4/PE 40:4	pos	MALDI-2	2,5-DHB	C45H82NO8P	20100+	X
834.541	-0.492	[M+K]+	PC 37:4/PE 40:4	pos	MALDI-2	2,5-DHB	C45H82NO8P	20100+	X
792.557	3.764	[M+H]+	PC 37:6/PE 40:6	pos	MALDI-2	2,5-DHB	C45H78NO8P	20100+	X
812.618	1.823	[M+H]+	PC 38:3/PE 41:3	pos	MALDI-2	2,5-DHB	C46H86NO8P	20100+	X
810.601	0.487	[M+H]+	PC 38:4/PE 41:4	pos	MALDI-2	2,5-DHB	C46H84NO8P	20100+	X
848.557	0.192	[M+K]+	PC 38:4/PE 41:4	pos	MALDI-2	2,5-DHB	C46H84NO8P	20100+	X
842.672	9.712	[M+H]+	PC 40:2/PE 43:2	pos	MALDI-2	2,5-DHB	C48H92NO8P	10100+	X
834.6	-1.048	[M+H]+	PC 40:6/PE 43:6	pos	MALDI-2	2,5-DHB	C48H84NO8P	20100+	X
832.584	-0.799	[M+H]+	PC 40:7/PE 43:7	pos	MALDI-2	2,5-DHB	C48H82NO8P	20100+	X
932.654	3.941	[M+K]+	PC 44:4/PE 47:4	pos	MALDI-2	2,5-DHB	C52H96NO8P	20100+	X
952.774	3.743	[M+Na]+	PC 46:0/PE 49:0	pos	MALDI-2	2,5-DHB	C54H108NO8P	20100+	X (below thr in unfixed)
964.709	-4.414	[M+K]+	PC 46:2/PE 49:2	pos	MALDI-2	2,5-DHB	C54H104NO8P	20100+	X
926.759	2.324	[M+H]+	PC 46:2/PE 49:2	pos	MALDI-2	2,5-DHB	C54H104NO8P	20100+	X
924.75	9.331	[M+H]+	PC 46:3/PE 49:3	pos	MALDI-2	2,5-DHB	C54H102NO8P	10100+	X
980.805	3.335	[M+Na]+	PC 48:0/PE 51:0	pos	MALDI-2	2,5-DHB	C56H112NO8P	20100+	X
954.789	0.949	[M+H]+	PC 48:2/PE 51:2	pos	MALDI-2	2,5-DHB	C56H108NO8P	20100+	X
1006.82	-1.122	[M+H]+	PC 52:4/PE 55:4	pos	MALDI-2	2,5-DHB	C60H112NO8P	20100+	X
1076.79	-8.092	[M+Na]+	PC 56:8/PE 59:8	pos	MALDI-2	2,5-DHB	C64H112NO8P	10100	X
1074.78	-6.842	[M+Na]+	PC 56:9/PE 59:9	pos	MALDI-2	2,5-DHB	C64H110NO8P	10100	X
889.581	0.876	[M+Na]+	PC DiMe/DiMe	pos	MALDI-2	2,5-DHB	C48H85NO10P	20100+	X
704.561	2.974	[M+H]+	PC P-31:0/PE P-34:0	pos	MALDI-2	2,5-DHB	C39H78NO7P	20100+	X
730.576	1.446	[M+H]+	PC P-33:1/PE 36:1	pos	MALDI-2	2,5-DHB	C41H80NO7P	20100+	X
764.526	4.675	[M+H]+	PE 38:6/PC 35:6	pos	MALDI-2	2,5-DHB	C43H74NO8P	20100+	X
836.551	-6.421	[M+K]+	PE 40:3/PC 37:3	pos	MALDI-2	2,5-DHB	C45H84NO8P	10100+	X
790.54	2.795	[M+H]+	PE 40:7/PC 37:7	pos	MALDI-2	2,5-DHB	C45H76NO8P	20100+	X
860.553	-4.628	[M+K]+	PE 42:5/PC 39:5	pos	MALDI-2	2,5-DHB	C47H84NO8P	20100+	X
870.599	1.276	[M+Na]+	PE 44:6/PC 41:6	pos	MALDI-2	2,5-DHB	C49H86NO8P	20100+	X
910.728	5.026	[M+Na]+	PE 46:0/PC 43:0	pos	MALDI-2	2,5-DHB	C51H102NO8P	10100+	X (below thr in unfixed)
886.728	1.994	[M+H]+	PE 46:1/PC 43:1	pos	MALDI-2	2,5-DHB	C51H100NO8P	20100+	X
884.712	1.582	[M+H]+	PE 46:2/PC 43:2	pos	MALDI-2	2,5-DHB	C51H98NO8P	20100+	X
938.759	4.798	[M+Na]+	PE 48:0/PC 45:0	pos	MALDI-2	2,5-DHB	C53H106NO8P	20100	X
916.773	0.371	[M+H]+	PE 48:0/PC 45:0	pos	MALDI-2	2,5-DHB	C53H106NO8P	20100	X
914.759	1.894	[M+H]+	PE 48:1/PC 45:1	pos	MALDI-2	2,5-DHB	C53H104NO8P	20100+	X
936.744	5.145	[M+Na]+	PE 48:1/PC 45:1	pos	MALDI-2	2,5-DHB	C53H104NO8P	10100+	X
912.743	1.688	[M+H]+	PE 48:2/PC 45:2	pos	MALDI-2	2,5-DHB	C53H102NO8P	20100	X
964.774	0.74	[M+H]+	PE 52:4/PC 49:4	pos	MALDI-2	2,5-DHB	C57H106NO8P	20100+	X
866.591	-0.031	[M+H]+	PE DiMe/MonoMe	pos	MALDI-2	2,5-DHB	C48H84NO10P	20100+	X
702.545	3.016	[M+H]+	PE P-34:1/PC P-31:1	pos	MALDI-2	2,5-DHB	C39H76NO7P	20100+	X
728.561	3.006	[M+H]+	PE P-36:2/PC P-33:2	pos	MALDI-2	2,5-DHB	C41H78NO7P	20100+	X
750.544	4.333	[M+Na]+	PE P-36:2/PC P-33:2	pos	MALDI-2	2,5-DHB	C41H78NO7P	20100+	X
726.545	2.358	[M+H]+	PE P-36:3/PC P-33:3	pos	MALDI-2	2,5-DHB	C41H76NO7P	20100+	X
724.529	2.481	[M+H]+	PE P-36:4/PC P-33:4	pos	MALDI-2	2,5-DHB	C41H74NO7P	20100+	X
778.575	4.156	[M+Na]+	PE P-38:2/PC P-35:2	pos	MALDI-2	2,5-DHB	C43H82NO7P	20100+	X
754.576	1.675	[M+H]+	PE P-38:3/PC P-35:3	pos	MALDI-2	2,5-DHB	C43H80NO7P	20100+	X
752.561	2.486	[M+H]+	PE P-38:4/PC P-35:4	pos	MALDI-2	2,5-DHB	C43H78NO7P	20100+	X
750.545	4.333	[M+H]+	PE P-38:5/PC P-35:5	pos	MALDI-2	2,5-DHB	C43H76NO7P	20100+	X (below thr in fixed)
748.528	1.147	[M+H]+	PE P-38:6/PC P-35:6	pos	MALDI-2	2,5-DHB	C43H74NO7P	20100+	X
782.608	2.853	[M+H]+	PE P-40:3/PC P-37:3	pos	MALDI-2	2,5-DHB	C45H84NO7P	20100+	X (below thr in fixed)
780.591	1.736	[M+H]+	PE P-40:4/PC P-37:4	pos	MALDI-2	2,5-DHB	C45H82NO7P	20100+	X
847.556	7.731	[M-H]-	PG 42:7	neg	MALDI	2,5-DHAP	C48H81O10P	10100+	X
873.569	4.503	[M-H]-	PG 44:8	neg	MALDI	2,5-DHAP	C50H83O10P	20100+	X
807.508	6.131	[M-H]-	PI 32:1	neg	MALDI	2,5-DHAP	C41H77O13P	10100+	X
837.552	2.065	[M-H]-	PI 34:0	neg	MALDI	2,5-DHAP	C43H83O13P	20100+	X
835.537	3.85	[M-H]-	PI 34:1	neg	MALDI	2,5-DHAP	C43H81O13P	20100+	X
833.522	4.027	[M-H]-	PI 34:2	neg	MALDI	2,5-DHAP	C43H79O13P	20100+	X
863.568	2.936	[M-H]-	PI 36:1	neg	MALDI	2,5-DHAP	C45H85O13P	20200+	X
861.552	2.713	[M-H]-	PI 36:2	neg	MALDI	2,5-DHAP	C45H83O13P	20100+	X
859.537	3.042	[M-H]-	PI 36:3	neg	MALDI	2,5-DHAP	C45H81O13P	20100+	X
857.522	4.146	[M-H]-	PI 36:4	neg	MALDI	2,5-DHAP	C45H79O13P	20100+	X
875.562	-4.346	[M-H]-	PI 37:2	neg	MALDI	2,5-DHAP	C46H85O13P	20100+	X
889.577	-4.531	[M-H]-	PI 38:2	neg	MALDI	2,5-DHAP	C47H87O13P	20100+	X
887.567	1.512	[M-H]-	PI 38:3	neg	MALDI	2,5-DHAP	C47H85O13P	20200+	X
885.554	4.24	[M-H]-	PI 38:4	neg	MALDI	2,5-DHAP	C47H83O13P	20100+	X
883.538	4.083	[M-H]-	PI 38:5	neg	MALDI	2,5-DHAP	C47H81O13P	20100+	X
881.524	6.071	[M-H]-	PI 38:6	neg	MALDI	2,5-DHAP	C47H79O13P	10100+	X
899.574	9.161	[M-H]-	PI 39:4	neg	MALDI	2,5-DHAP	C48H85O13P	10100+	X
913.584	2.782	[M-H]-	PI 40:4	neg	MALDI	2,5-DHAP	C49H87O13P	20100+	X
911.567	2.11	[M-H]-	PI 40:5	neg	MALDI	2,5-DHAP	C49H85O13P	20100+	X
909.553	2.935	[M-H]-	PI 40:6	neg	MALDI	2,5-DHAP	C49H83O13P	20100+	X
903.507	4.518	[M-H]-	PI 40:9	neg	MALDI	2,5-DHAP	C49H77O13P	20100+	X
929.517	-1.872	[M-H]-	PI 42:10	neg	MALDI	2,5-DHAP	C51H79O13P	20100+	X
953.519	0.376	[M-H]-	PI 44:12	neg	MALDI	2,5-DHAP	C53H79O13P	20100	X
788.548	4.07	[M-H]-	PS 36:1	neg	MALDI	2,5-DHAP	C42H80NO10P	20100+	X
786.534	6.158	[M-H]-	PS 36:2	neg	MALDI	2,5-DHAP	C42H78NO10P	10100+	X
812.547	3.268	[M-H]-	PS 38:3	neg	MALDI	2,5-DHAP	C44H80NO10P	20100+	X
810.532	3.249	[M-H]-	PS 38:4	neg	MALDI	2,5-DHAP	C44H78NO10P	20100+	X
838.563	3.145	[M-H]-	PS 40:4	neg	MALDI	2,5-DHAP	C46H82NO10P	20100+	X
836.543	-1.691	[M-H]-	PS 40:5	neg	MALDI	2,5-DHAP	C46H80NO10P	20100+	X
834.532	3.993	[M-H]-	PS 40:6	neg	MALDI	2,5-DHAP	C46H78NO10P	20100+	X
852.581	6.111	[M-H]-	PS 41:4	neg	MALDI	2,5-DHAP	C47H84NO10P	10100+	X
860.542	-3.543	[M-H]-	PS 42:7	neg	MALDI	2,5-DHAP	C48H80NO10P	20100+	X
858.527	-2.629	[M-H]-	PS 42:8	neg	MALDI	2,5-DHAP	C48H78NO10P	20100+	X
890.586	-6.288	[M-H]-	PS 44:6	neg	MALDI	2,5-DHAP	C50H86NO10P	10100+	X
886.557	-3.347	[M-H]-	PS 44:8	neg	MALDI	2,5-DHAP	C50H82NO10P	20100+	X
894.551	1.03	[M-H]-	PS DiMe/DiMe	neg	MALDI	2,5-DHAP	C48H82NO12P	20100+	X
922.582	0.931	[M-H]-	PS DiMe/DiMe	neg	MALDI	2,5-DHAP	C50H86NO12P	20100+	X
880.534	-1.223	[M-H]-	PS DiMe/MonoMe	neg	MALDI	2,5-DHAP	C47H80NO12P	20100+	X
725.559	2.584	[M+Na]+	SM d34:1	pos	MALDI-2	2,5-DHB	C39H79N2O6P	20100+	X
741.532	1.479	[M+K]+	SM d34:1	pos	MALDI-2	2,5-DHB	C39H79N2O6P	20100+	X
757.56	-2.646	[M+K]+	SM d35:0	pos	MALDI-2	2,5-DHB	C40H83N2O6P	20100	X
771.576	-2.56	[M+K]+	SM d36:0	pos	MALDI-2	2,5-DHB	C41H85N2O6P	20100+	X
769.56	-2.294	[M+K]+	SM d36:1	pos	MALDI-2	2,5-DHB	C41H83N2O6P	20100+	X
753.59	2.872	[M+Na]+	SM d36:1	pos	MALDI-2	2,5-DHB	C41H83N2O6P	20100+	X
783.574	-4.238	[M+K]+	SM d37:1	pos	MALDI-2	2,5-DHB	C42H85N2O6P	20100+	X
797.591	-2.644	[M+K]+	SM d38:1	pos	MALDI-2	2,5-DHB	C43H87N2O6P	20100+	X
781.621	1.483	[M+Na]+	SM d38:1	pos	MALDI-2	2,5-DHB	C43H87N2O6P	20100+	X
793.56	-2.411	[M+K]+	SM d38:2	pos	MALDI-2	2,5-DHB	C43H83N2O6P	20100+	X
811.606	-3.96	[M+K]+	SM d39:1	pos	MALDI-2	2,5-DHB	C44H89N2O6P	20100+	X
813.686	2.03	[M+H]+	SM d42:2	pos	MALDI-2	2,5-DHB	C47H93N2O6P	20100+	X
835.669	2.743	[M+Na]+	SM d42:2	pos	MALDI-2	2,5-DHB	C47H93N2O6P	20100+	X
